# Supplementary material for: Did Nirsevimab Shift Pediatric Hospitalizations Due to Lower Respiratory Tract Infections? A Nationwide Italian Study (2024–2025)
Source: Viruses. 2026 Feb 24;18(3):274. doi: 10.3390/v18030274 (PMC13030346; doi:10.3390/v18030274)
Supplement: Supplementary file 1 [file viruses-18-00274-s001.zip]

Archive with 1 entries (1 files):
- viruses-4156348-supplementary.pdf
